# Supplementary material for: Effects of Aerobic Exercise in the Intensive Care Unit on Patient-Reported Physical Function and Mental Health Outcomes in Severely Burned Children—A Multicenter Prospective Randomized Trial
Source: J Pers Med. 2023 Feb 28;13(3):455. doi: 10.3390/jpm13030455 (PMC10058069; doi:10.3390/jpm13030455)
Supplement: Supplementary file 1 [file jpm-13-00455-s001.zip]

Archive with 1 entries (1 files):
- jpm-2210958-supplementary.pdf
